# Supplementary material for: Impact of onset-to-door time on outcomes and factors associated with late hospital arrival in patients with acute ischemic stroke
Source: PLoS One. 2021 Mar 25;16(3):e0247829. doi: 10.1371/journal.pone.0247829 (PMC7993794; doi:10.1371/journal.pone.0247829)
Supplement: S1 Dataset — (XLSX) [file pone.0247829.s001.xlsx]

## Sheet: S1 Dataset
No	Female	male	age	Onset_Clearness	LNT_to_EVT (min)	Hospital_stay (days)	ini_nih	pre_mrs	dis_nih	dis_mrs	3Mo_Functional independece	Arrival_daytime	ht	wt	bmi	edu	hx_strorTIA	hx_TIA	hx_stroke	hx_coronary_artery_disease	hx_HTN	hx_DM	hx_Dyslipidemia	smoking	hx_Atrial_Fibrillation	hx_throm	htx_Antiplatelet Therapy	htx_Anticoagulation	Tx_IVrtPA+IAT	IA Thrombectomy	IV-rtpa
1	0	1	44	1	10	11.4514	2	0	2	1	1	1	179	79.7	24.87	3	0	0	0	0	1	0	0	0	0	0	0	0	0	0	0
2	0	1	71	1	12	8.42917	2	0	4	2	1	1	154	58.2	24.54	2	1	0	1	0	0	1	1	0	0	1	1	0	0	0	0
3	1	0	65	1	16	6.19028	1	0	1	1	1	1	165	73.1	26.85	1	0	0	0	0	1	1	1	0	0	0	0	0	0	0	0
4	0	1	74	1	17	2.23819	1	0	1	1	1	1	168	62	21.97	3	1	0	1	1	1	0	1	0	0	1	1	0	0	0	0
5	0	1	70	1	20	10.4792	0	0	0	1	1	1	180	82	25.31	2	0	0	0	0	0	0	0	0	0	0	0	0	0	0	0
6	1	0	76	1	23	6.05694	4	0	0	2	1	0	155	51.4	21.39	1	0	0	0	0	1	1	0	0	0	0	0	0	0	0	0
8	0	1	61	1	24	4.4	4	0	1	1	1	1	165	74.7	27.44	1	0	0	0	1	1	1	1	0	0	1	1	0	1	0	1
7	0	1	79	1	24	11.2889	17	1	0	1	1	1	162	47.3	18.02	2	0	0	0	0	1	0	0	1	0	0	0	0	1	1	1
9	1	0	46	1	24	0.323611	9	0	13	5	0	1	158	67	26.84	2	0	0	0	0	0	1	0	0	0	0	0	0	1	1	1
10	0	1	57	1	26	6.11389	1	0	0	1	1	0	174	76	25.1	1	0	0	0	0	1	1	1	0	0	1	1	0	0	0	0
11	1	0	77	1	27	27.5542	16	0	9	2	1	1	153	64	27.34	2	1	0	1	0	1	1	0	0	1	1	0	1	1	1	0
12	1	0	58	1	27	4.06458	0	0	0	0	1	0	149	51.2	23.06	2	1	1	0	0	0	0	1	0	0	0	0	0	0	0	0
13	1	0	53	1	27	9.47083	22	0	0	0	1	1	160	55.2	21.56	2	0	0	0	0	1	0	0	0	1	1	1	0	1	1	1
14	1	0	49	1	28	3.26528	1	0	0	0	1	1	162	81.7	31.13	2	0	0	0	0	1	0	1	1	0	0	0	0	0	0	0
17	0	1	59	1	29	2.11875	3	0	0	1	1	0	170	67.8	23.46	2	0	0	0	0	1	0	1	1	0	0	0	0	0	0	0
15	1	0	58	1	29	8.47639	1	0	1	1	1	1	155	53	22.06	2	0	0	0	0	1	1	0	0	0	0	0	0	0	0	0
16	0	1	52	1	29	8.16736	0	0	0	0	1	1	177	75.2	24	3	0	0	0	0	0	0	0	1	0	0	0	0	0	0	0
18	0	1	72	0	30	9.1875	0	0	0	1	1	1	170	60	20.76	1	1	0	1	0	1	0	1	1	1	1	1	0	1	1	1
20	0	1	69	1	30	11.1736	21	0	0	1	1	1	166	75	27.22	2	0	0	0	0	0	0	0	0	0	0	0	0	1	1	1
21	0	1	38	1	30	9.625	1	0	1	2	1	1	172	72	24.34	2	0	0	0	0	1	0	1	0	1	1	1	1	0	0	0
22	0	1	81	0	30	13.4792	1	0	1	2	1	1	173	75.3	25.16	2	0	0	0	0	1	1	0	0	1	0	0	0	0	0	0
19	1	0	31	0	30	31.125	7	0	5	4	0	1	163	67	25.22	2	1	0	1	0	1	0	0	0	0	1	1	0	1	0	1
23	0	1	89	1	31	2.37431	2	0	0	1	1	1	160	55.4	21.64	1	0	0	0	1	0	1	1	0	0	0	0	0	0	0	0
24	0	1	60	0	32	6.19306	8	0	0	0	1	1	168	79.5	28.17	2	0	0	0	0	1	0	0	1	1	1	0	1	0	0	0
25	0	1	82	1	33	54.2271	0	0	12	4	0	1	172	69.2	23.39	3	0	0	0	0	1	1	1	0	0	0	0	0	0	0	0
26	1	0	83	1	35	30.5451	0	0	14	4	0	1	155	50.6	21.06	2	1	0	1	1	1	1	1	0	1	1	1	0	1	1	1
27	0	1	61	1	36	7.64167	0	0	0	1	1	1	171	72.6	24.83	2	0	0	0	0	1	0	0	0	0	1	1	0	0	0	0
28	1	0	48	1	36	9.37083	9	0	2	3	0	1	160	49.6	19.37	2	0	0	0	0	1	0	1	0	0	0	0	0	0	0	0
30	0	1	86	0	38	15.4736	21	0	7	4	0	1	165	59.6	21.89	2	0	0	0	0	1	0	1	0	1	1	1	0	0	0	0
29	0	1	49	1	38	3.50486	0	0	0	1	1	1	170	80	27.68	3	0	0	0	0	0	1	0	1	0	0	0	0	0	0	0
31	0	1	70	1	38	9.36944	13	0	1	2	1	1	170	90	31.14	3	1	0	1	0	0	0	0	1	0	1	1	0	1	1	1
32	0	1	73	1	39	32.216	32	0	5	4	0	1	157	57	23.12	1	0	0	0	0	0	0	0	0	0	0	0	0	1	1	1
34	1	0	59	1	39	3.57708	3	0	1	1	1	1	152.1	59.6	25.76	2	0	0	0	0	0	0	1	0	0	0	0	0	0	0	0
33	0	1	57	1	39	2.47292	4	0	1	1	1	1	170	74.1	25.64	3	1	0	1	1	0	1	1	1	0	1	1	0	1	1	0
35	0	1	75	1	40	3.01389	0	0	0	1	1	0	168	73.4	26.01	3	0	0	0	0	1	0	1	0	1	1	0	1	0	0	0
36	0	1	61	1	41	11.8465	9	1	4	2	1	0	168	63.5	22.5	2	1	0	1	0	1	0	1	1	0	1	1	0	1	0	1
37	0	1	80	1	41	7.52014	14	0	4	3	1	1	172	74	25.01	2	1	0	1	1	1	1	1	0	0	1	1	0	1	1	1
38	0	1	67	1	41	5.42986	0	0	0	1	1	1	169	56	19.61	3	0	0	0	0	1	1	1	1	0	1	1	0	0	0	0
39	0	1	65	1	42	31.5646	23	0	21	5	0	1	162	64	24.39	2	0	0	0	1	1	1	1	0	0	1	1	0	1	1	1
40	0	1	67	0	45	22.2882	22	0	6	3	0	1	173	85.1	28.43	3	0	0	0	1	1	0	1	0	0	1	1	0	0	0	0
41	0	1	72	1	46	5.4125	5	0	2	1	1	1	165	63.7	23.4	2	0	0	0	0	1	0	0	0	1	0	0	0	1	1	1
42	1	0	33	1	47	8.02986	5	0	5	1	1	0	158	71.6	28.68	1	0	0	0	0	0	0	0	0	0	0	0	0	0	0	0
43	1	0	65	1	47	25.9812	0	0	0	3	1	0	152	55.6	24.07	1	0	0	0	0	0	0	0	0	0	0	0	0	0	0	0
44	0	1	67	1	48	10.5917	2	0	1	1	1	1	180	85.5	26.39	2	1	0	1	0	1	0	1	0	1	1	0	1	0	0	0
45	0	1	60	1	48	5.12292	0	0	0	1	1	0	162	65	24.77	2	0	0	0	0	1	1	0	1	0	0	0	0	0	0	0
46	0	1	59	1	49	11.1118	10	0	0	1	1	0	170	80.4	27.82	1	1	0	1	1	1	1	0	0	0	1	1	0	0	0	0
47	1	0	61	1	49	3.23681	7	0	0	0	1	1	155	56.2	23.39	2	0	0	0	0	0	0	1	0	0	0	0	0	1	0	1
48	0	1	69	1	50	19.2153	19	0	1	1	1	1	165	56	20.57	3	0	0	0	0	0	0	0	0	0	0	0	0	0	0	0
50	0	1	56	0	50	0.611111	3	0	0	0	1	1	167	60	21.51	2	0	0	0	0	0	1	1	1	0	0	0	0	0	0	0
52	0	1	72	1	50	9.24306	12	0	2	1	1	1	160	67.9	26.52	2	0	0	0	1	1	1	1	0	0	0	0	0	1	1	1
49	0	1	35	1	50	6.22222	0	0	0	0	1	1	174	84	27.74	3	0	0	0	0	0	0	0	0	0	0	0	0	0	0	0
51	0	1	74	1	50	4.49306	1	0	1	1	1	1	166.6	62.2	22.41	3	1	0	1	1	1	0	1	0	0	1	1	0	0	0	0
54	0	1	68	1	51	5.40208	1	0	1	1	1	1	167	47.9	17.18	1	0	0	0	0	0	0	0	1	0	0	0	0	0	0	0
53	1	0	73	1	51	11.2771	0	0	0	1	1	1	148	58.6	26.75	3	1	0	1	0	1	0	0	1	1	1	1	0	0	0	0
56	0	1	58	1	52	4.22431	6	0	2	1	1	1	178	76.6	24.18	1	0	0	0	0	1	0	0	1	0	0	0	0	1	0	1
55	1	0	84	0	52	18.3806	11	0	0	1	1	1	150	50	22.22	2	0	0	0	0	1	1	1	1	0	1	1	0	1	0	1
57	0	1	87	1	53	6.15903	5	0	2	3	1	1	173	63.4	21.18	3	0	0	0	0	1	0	1	0	1	0	0	0	1	0	1
59	0	1	62	1	53	4.85903	1	0	0	0	1	0	167	78.3	28.08	1	0	0	0	0	1	0	1	0	0	0	0	0	0	0	0
58	0	1	51	1	53	4.54653	0	0	0	0	1	1	171	80	27.36	2	0	0	0	0	1	0	0	0	0	0	0	0	0	0	0
60	0	1	64	1	54	13.6986	3	0	2	3	1	1	172	73	24.68	3	0	0	0	1	1	1	1	1	0	0	0	0	0	0	0
61	0	1	53	1	56	7.15903	8	0	2	2	1	1	170	86.9	30.07	3	1	0	1	0	1	0	1	1	0	0	0	0	1	0	1
62	0	1	67	1	56	14.0444	0	0	0	1	1	0	167	62	22.23	1	1	0	1	0	1	0	0	1	0	0	0	0	0	0	0
63	0	1	74	0	58	8.27222	10	0	4	1	1	1	161	65.8	25.38	1	0	0	0	0	1	1	0	1	1	0	0	0	1	0	1
64	0	1	57	1	58	8.62639	1	0	0	0	1	1	163	62.7	23.6	2	0	0	0	0	1	1	0	0	0	1	1	0	0	0	0
65	1	0	60	0	59	7.62569	13	0	0	0	1	1		65		3	0	0	0	0	1	0	0	0	1	0	0	0	1	1	1
67	0	1	74	0	60	3.3125	5	0	3	3	1	1	170	58.3	20.17	1	0	0	0	0	1	0	0	0	0	0	0	0	1	0	1
66	1	0	73	1	60	4.1875	2	0	1	1	1	1	151	58.1	25.48	2	0	0	0	0	1	0	0	0	0	0	0	0	0	0	0
68	1	0	62	1	62	12.4292	1	0	2	2	1	1	156	54.5	22.39	2	1	1	0	0	1	1	1	0	0	1	1	0	0	0	0
69	1	0	62	1	66	12.3917	21	0	10	4	0	1	155	51.4	21.39	2	0	0	0	0	1	0	0	0	0	0	0	0	0	0	0
70	0	1	75	1	70	4.63194	4	0	0	0	1	1	173	65.8	21.99	3	0	0	0	0	1	0	1	0	0	0	0	0	1	0	1
71	0	1	63	0	70	4.28472	1	0	1	1	1	1	161	73	28.16	1	1	0	1	0	0	0	0	0	1	1	0	1	0	0	0
72	1	0	51	1	71	12.225	0	0	0	1	1	1	162	58.9	22.44	3	1	1	0	0	1	1	1	0	0	1	1	0	0	0	0
73	0	1	59	1	72	3.58889	3	0	0	0	1	1	163	71.6	26.95	3	1	0	1	0	1	1	1	0	0	1	1	0	1	0	1
74	0	1	67	1	73	6.38681	7	0	0	0	1	1	175	81	26.45	3	0	0	0	0	1	0	0	1	1	0	0	0	1	0	1
75	0	1	47	1	75	1.78125	0	0	1	1	1	0	169	61.5	21.53	2	0	0	0	0	0	1	0	1	0	0	0	0	0	0	0
76	1	0	81	1	78	2.19583	0	0	0	0	1	1	154	46.8	19.73	3	0	0	0	0	0	0	0	0	0	0	0	0	0	0	0
77	1	0	57	1	81	2.19375	1	0	1	1	1	1	160	74.4	29.06	1	0	0	0	0	0	1	1	0	0	0	0	0	0	0	0
78	0	1	65	1	83	6.20625	11	0	10	4	0	1	160	64.8	25.31	2	0	0	0	0	0	1	1	1	0	0	0	0	1	1	1
79	1	0	69	1	84	6.275	0	0	0	1	1	1	151	56.8	24.91	2	0	0	0	0	1	1	0	1	1	1	1	0	0	0	0
80	1	0	81	0	85	94.6493	14	0	24	5	0	1	155	50	20.81	2	0	0	0	0	1	0	0	0	0	0	0	0	1	1	1
81	0	1	74	1	86	9.31528	12	0	10	3	0	1	172	67.1	22.68	3	0	0	0	0	1	0	0	0	1	0	0	0	0	0	0
82	0	1	79	1	88	26.5431	3	0	4	4	0	1	178	74.1	23.39	3	0	0	0	0	0	1	0	0	1	1	1	0	0	0	0
83	1	0	73	0	88	7.18889	6	0	3	2	1	1	158	60	24.03	2	1	0	1	0	1	1	0	1	0	1	1	0	1	1	1
85	0	1	60	1	90	2.14583	1	0	1	1	1	1	170	62.5	21.63	1	1	1	0	0	0	0	1	0	0	1	1	0	0	0	0
84	1	0	75	1	90	13.5417	18	0	6	2	1	1	157	64	25.96	3	1	0	1	0	1	0	0	1	1	1	0	1	1	1	0
86	0	1	77	0	92	9.18611	2	0	1	1	1	1	162.5	72.5	27.46	2	0	0	0	0	1	1	0	1	0	0	0	0	0	0	0
87	1	0	77	1	92	10.5611	0	3	0	2	1	1	134	45	25.06	2	0	0	0	0	1	0	0	0	1	0	0	1	0	0	0
88	0	1	67	1	94	17.6361	6	0	5	4	0	1	175	79.7	26.02	2	0	0	0	0	1	0	1	1	0	0	0	0	1	0	1
89	1	0	66	1	98	11.3903	0	0	0	1	1	1	157	57.9	23.49	1	0	0	0	0	1	0	1	0	1	0	0	0	0	0	0
90	0	1	57	0	99	9.03542	11	0	0	1	1	0	166	65.9	23.91	2	0	0	0	0	1	1	0	0	0	0	0	0	1	1	1
91	0	1	62	1	102	5.30417	9	0	9	4	0	1	156	40.8	16.77	2	0	0	0	0	0	0	0	1	0	0	0	0	0	0	0
92	1	0	65	1	104	4.13611	1	0	1	1	1	1	150	60.52	26.9	2	0	0	0	0	1	1	0	0	0	0	0	0	0	0	0
93	0	1	76	1	107	11.3007	14	0	6	2	1	1	165	60.1	22.08	1	1	0	1	0	1	1	1	0	0	1	1	0	1	1	1
94	0	1	79	1	110	9.52778	0	0	0	0	0	1	170	52.4	18.13	3	1	0	1	1	1	1	1	1	0	1	1	0	0	0	0
95	0	1	89	1	111	2.40903	15	4	16	5	0	1	175	65	21.22	2	0	0	0	0	0	0	0	0	0	0	0	0	0	0	0
96	0	1	72	0	115	7.14931	2	0	2	2	1	1	160	62	24.22	1	0	0	0	0	1	0	0	0	0	1	1	0	0	0	0
97	1	0	74	0	120	8.1875	6	3	5	3	0	1	150	52.5	23.33	1	0	0	0	1	1	0	1	0	0	0	0	0	1	0	1
98	0	1	83	0	121	26.6243	6	0	6	3	0	1	165	52.2	19.17	2	1	0	1	1	1	1	1	0	0	0	0	0	0	0	0
99	1	0	80	1	122	6.01944	4	0	4	2	1	0	152	61	26.4	3	0	0	0	0	1	0	0	1	0	0	0	0	0	0	0
100	1	0	51	1	123	1.51875	4	0	0	0	1	1	157	51.8	21.02	3	0	0	0	0	0	0	0	1	0	0	0	0	1	0	1
101	0	1	76	0	123	4.56042	9	0	3	1	1	1	172	75.7	25.59	1	0	0	0	0	1	0	0	0	0	0	0	0	0	0	0
102	0	1	82	0	124	17.1986	7	0	7	4	0	1	173	64.4	21.52	2	1	0	1	0	1	0	1	1	0	1	1	0	0	0	0
103	0	1	72	0	124	5.87222	0	0	0	0	1	0	167	67.7	24.27	2	0	0	0	0	1	0	1	1	0	0	0	0	0	0	0
104	1	0	82	0	125	23.9757	15	0	5	3	0	0	143	38.2	18.68	1	0	0	0	0	1	0	0	0	1	0	0	0	1	1	1
105	1	0	36	1	125	1.95486	5	0	1	2	1	0	167	73.3	26.28	1	0	0	0	0	0	0	0	0	0	0	0	0	1	0	1
106	0	1	58	1	126	32.3708	3	0	5	2	0	1	163	61	22.96	3	0	0	0	0	1	0	0	1	0	0	0	0	0	0	0
107	1	0	50	0	129	55.0563	0	0	7	2	1	0	163	62	23.34	2	1	0	1	0	1	1	0	0	0	0	0	0	1	1	1
108	0	1	76	1	133	5.56736	16	5	16	5	0	1	175	72.2	23.58	3	1	1	1	0	1	0	1	0	0	1	1	0	0	0	0
109	0	1	56	1	137	4.59236	8	2	0	2	1	1	171	60	20.52	2	1	0	1	0	0	0	0	0	0	1	1	1	1	1	0
110	1	0	62	1	138	4.55	1	0	2	1	1	1	158	54.5	21.83	3	0	0	0	0	1	0	1	1	0	1	1	0	0	0	0
111	1	0	64	1	144	2.04583	0	0	0	1	1	0	153	52.7	22.51	1	0	0	0	0	1	0	0	0	0	0	0	0	0	0	0
112	0	1	46	1	147	5.48125	4	0	2	2	1	1	165	53.4	19.61	3	1	0	1	0	1	0	0	0	0	0	0	0	1	1	0
113	0	1	79	1	150	22.5208	17	0	6	3	0	1	170	77.5	26.82	3	1	0	1	0	1	1	0	0	0	1	1	0	1	1	1
114	1	0	78	1	153	3.18542	1	0	0	0	1	1	160.9	50.05	19.33	3	0	0	0	1	1	0	1	0	0	0	0	0	0	0	0
115	0	1	87	1	154	4.51806	0	0	0	1	1	1	170	60	20.76	3	0	0	0	1	1	0	1	0	1	1	1	0	0	0	0
116	0	1	78	1	157	8.34931	0	0	0	0	1	1	163	53.2	20.02	1	1	1	1	0	0	0	0	0	0	1	1	0	0	0	0
117	0	1	73	1	164	9.49028	4	0	2	1	1	1	166	72.8	26.42	1	0	0	0	0	0	0	0	1	0	0	0	0	0	0	0
118	1	0	61	1	166	4.96806	0	0	0	1	1	0	166	52	18.87	3	1	0	1	1	1	0	1	0	0	1	1	0	0	0	0
119	1	0	67	1	167	4.50903	0	0	0	1	1	1	159	69	27.29	3	0	0	0	1	1	0	0	0	0	1	1	0	0	0	0
120	0	1	73	0	168	11.5708	18	0	7	3	1	1	172	52.2	17.64	3	1	0	1	0	0	0	0	1	1	1	1	0	1	1	0
121	0	1	80	0	169	59.3826	25	0	10	3	0	1	164	62	23.05	2	0	0	0	0	1	0	0	0	0	0	0	0	1	1	1
122	0	1	83	0	177	2.96042	3	0	1	2	1	0	169	73.4	25.7	1	1	1	0	1	1	0	1	1	1	1	1	0	0	0	0
123	1	0	70	1	178	6.25139	0	0	2	1	1	1	163	70.3	26.46	2	0	0	0	0	0	0	1	0	0	1	1	0	0	0	0
125	0	1	76	0	180	46.9375	13	0	11	4	0	0	164	66.5	24.72	2	0	0	0	0	1	1	1	0	1	0	0	0	1	1	1
124	1	0	62	0	180	9.75	1	0	0	0	1	0	160	56.2	21.95	2	0	0	0	0	0	0	1	0	0	0	0	0	0	0	0
126	0	1	85	1	181	3.29097	2	0	0	0	1	1	168	62	21.97	1	0	0	0	0	1	0	1	1	0	0	0	0	0	0	0
127	0	1	53	0	182	14.6653	3	0	2	3	0	1	161	66.4	25.62	2	0	0	0	0	0	0	0	0	0	0	0	0	0	0	0
128	0	1	63	0	183	2.66458	5	1	3	1	1	1	162	57.9	22.06	3	1	0	1	0	0	0	1	1	0	1	1	0	1	0	1
129	1	0	62	0	184	18.2264	11	0	7	4	0	1	154	53	22.35	1	0	0	0	0	1	0	1	0	0	0	0	0	1	0	1
130	0	1	63	1	184	3.76111	3	0	0	1	1	0	165	75.5	27.73	3	0	0	0	0	1	0	0	0	1	0	0	0	1	0	1
131	1	0	50	1	186	6.32917	3	0	0	0	1	1	161	66.8	25.77	1	0	0	0	0	1	0	1	0	0	1	1	0	0	0	0
132	0	1	67	0	188	3.86944	0	0	0	1	1	0	164	64.7	24.06	3	0	0	0	1	1	0	1	0	0	1	0	1	0	0	0
133	0	1	61	1	191	2.53403	1	0	0	1	1	1	170	65	22.49	1	1	0	1	0	1	0	1	0	0	0	0	0	0	0	0
134	0	1	74	0	192	2.61667	0	0	0	0	1	1	167	66.8	23.95	2	0	0	0	0	1	0	0	1	0	0	0	0	0	0	0
135	0	1	78	0	195	2.53125	0	0	0	0	1	1	169	59	20.66	1	0	0	0	0	1	0	1	0	0	0	0	0	0	0	0
136	1	0	76	1	196	7.11389	3	1	1	1	1	1	150	53.7	23.87	2	1	0	1	0	1	0	0	0	0	1	1	0	0	0	0
137	0	1	71	0	199	3.77847	7	0	2	1	1	0	165	57.5	21.12	2	0	0	0	1	1	0	1	1	0	0	0	0	0	0	0
138	1	0	42	1	200	386.049	13	0	5	4	0	0	166	53.8	19.52	1	0	0	0	0	0	0	1	0	0	0	0	0	1	0	1
140	0	1	57	1	203	6.43542	6	1	6	3	0	1	171.3	80.3	27.37	2	1	0	1	0	1	1	1	0	0	1	1	0	0	0	0
139	1	0	73	0	203	5.00486	3	0	2	4	0	0	156	59.7	24.53	3	0	0	0	1	1	0	1	1	1	1	1	0	0	0	0
141	0	1	77	0	211	10.416	2	2	2	1	1	1	165	68.2	25.05	2	0	0	0	1	1	0	1	0	1	1	1	0	0	0	0
142	1	0	66	1	214	3.55972	0	0	0	0	1	1	160	63	24.61	1	0	0	0	0	0	0	1	0	1	1	0	1	0	0	0
143	1	0	69	1	218	3.09861	1	0	0	1	1	0	164.5	75.7	27.97	2	0	0	0	0	0	1	1	0	0	0	0	0	0	0	0
144	0	1	61	1	226	1.50972	1	0	0	1	1	1	171	72	24.62	2	0	0	0	0	1	1	1	1	0	1	1	0	0	0	0
145	0	1	62	1	228	3.50833	3	0	0	0	1	1	155	66.6	27.72	1	0	0	0	1	0	1	0	0	0	1	0	1	0	0	0
146	0	1	72	1	235	2.50347	0	0	0	1	1	1	170	60	20.76	2	0	0	0	0	1	1	0	0	0	0	0	0	0	0	0
147	0	1	75	0	238	6.16806	0	0	3	2	1	1	160	60	23.44	1	0	0	0	1	1	1	0	0	0	0	0	0	0	0	0
148	1	0	72	0	240	4.42361	8	0	0	1	1	1	153	75.9	32.42	1	0	0	0	0	1	1	1	0	0	0	0	0	0	0	0
149	0	1	76	1	248	5.26528	3	0	3	3	1	1	175	72.6	23.71	3	1	1	1	1	1	1	1	0	0	1	1	0	0	0	0
150	0	1	76	0	253	25.1993	22	0	22	5	0	1	176	48.2	15.56	2	0	0	0	0	0	1	0	0	0	0	0	0	0	0	0
151	1	0	62	1	254	7.07361	5	0	4	1	1	0	155	55.1	22.93	2	1	1	0	0	1	1	1	0	0	1	1	0	0	0	0
152	1	0	67	0	264	4.46944	1	0	0	1	1	1	150	50	22.22	2	0	0	0	0	1	0	0	1	0	0	0	0	0	0	0
153	0	1	58	0	266	6.37778	2	0	2	2	1	1	173	60.8	20.31	3	0	0	0	0	0	0	1	0	0	0	0	0	0	0	0
154	1	0	68	1	272	9.01944	2	0	0	1	1	0	160	55	21.48	2	0	0	0	0	1	0	1	1	0	1	1	0	0	0	0
155	1	0	68	0	278	4.59861	1	0	0	1	1	1	154	57.5	24.25	2	1	1	0	0	1	0	1	0	0	1	1	0	0	0	0
156	1	0	81	1	280	6.18056	0	0	0	1	1	1	165	61.3	22.52	1	0	0	0	1	1	0	1	0	0	1	1	0	0	0	0
157	1	0	75	1	285	17.9688	7	0	0	2	1	0	160	50	19.53	2	0	0	0	0	1	1	0	0	0	0	0	0	0	0	0
158	0	1	60	0	286	11.0931	1	2	1	2	1	0	169	55	19.26	2	0	0	0	0	0	0	0	0	0	0	0	0	0	0	0
159	0	1	78	1	286	7.92639	5	0	3	2	1	0	169	61	21.36	3	0	0	0	0	1	1	0	0	0	1	1	0	0	0	0
160	0	1	79	1	292	14.3806	5	0	1	3	0	1	169	76	26.61	3	0	0	0	0	1	0	0	1	0	0	0	0	0	0	0
161	1	0	81	0	293	5.33819	2	0	1	3	0	1	150	55.8	24.8	2	1	0	1	0	1	0	1	0	0	1	1	0	0	0	0
162	1	0	88	1	296	26.0028	17	5	17	5	0	0	157	51.6	20.93	2	0	0	0	0	1	1	0	0	0	1	1	0	0	0	0
163	0	1	78	1	298	5.45972	3	1	0	1	1	1	170	65.9	22.8	2	0	0	0	0	1	1	0	1	0	1	1	0	1	1	0
164	1	0	20	1	299	6.37569	1	0	0	0	1	1	165	76	27.92	2	0	0	0	0	0	1	0	0	0	0	0	0	0	0	0
165	1	0	84	1	300	4.39583	2	0	1	1	1	1	153	56.7	24.22	1	0	0	0	0	1	0	1	0	0	0	0	0	0	0	0
167	0	1	77	0	300	5.4375	9	0	6	1	1	1	178	92.6	29.23	2	0	0	0	0	1	1	1	0	1	1	0	1	0	0	0
166	1	0	91	0	300	12.25	21	0	16	5	0	1	145	50.2	23.88	2	0	0	0	0	1	0	0	1	0	0	0	0	0	0	0
168	1	0	65	1	309	12.2854	4	0	4	1	1	1	143	69.3	33.89	3	0	0	0	0	1	0	1	0	0	0	0	0	0	0	0
169	1	0	59	1	310	12.8264	2	0	0	1	1	0	150	50	22.22	2	0	0	0	0	1	0	0	0	0	0	0	0	0	0	0
170	1	0	62	1	313	6.36597	0	0	0	1	1	1	155.6	62.5	25.81	2	0	0	0	0	1	0	0	1	0	0	0	0	0	0	0
171	1	0	47	0	314	3.32361	0	0	0	0	1	1	167	56.5	20.26	3	0	0	0	0	0	0	0	0	0	0	0	0	0	0	0
172	1	0	76	0	315	15.8229	9	0	0	4	0	0	150	45	20	3	0	0	0	0	0	0	1	0	0	0	0	0	0	0	0
173	1	0	81	1	318	5.1125	0	0	0	1	1	0	150	51.4	22.84	1	0	0	0	0	1	0	0	0	0	0	0	0	0	0	0
174	0	1	72	0	320	2.42361	2	0	2	1	1	1	160	67.9	26.52	1	0	0	0	0	1	1	1	0	0	0	0	0	0	0	0
175	0	1	70	1	321	22.1104	15	2	6	3	0	0	172	61.2	20.69	2	1	0	1	0	1	0	0	1	1	0	0	0	0	0	0
176	1	0	81	0	325	9.39931	15	0	4	3	0	1	150	58.1	25.82	1	0	0	0	0	1	1	0	0	1	1	1	0	1	1	0
177	0	1	68	1	326	4.48194	5	0	3	3	0	1	167.4	59.2	21.13	2	0	0	0	0	1	0	1	1	0	1	1	0	0	0	0
178	0	1	85	0	330	27.8125	4	0	4	3	0	0	162	60.1	22.9	3	1	0	1	1	1	0	1	0	1	1	0	1	1	1	0
179	1	0	55	0	344	8.13611	1	0	0	1	1	1	154	57	24.03	3	0	0	0	0	1	0	0	1	0	1	1	0	0	0	0
180	0	1	34	1	345	12.5104	5	2	1	1	1	1	177	84	26.81	2	0	0	0	0	1	0	1	0	0	1	1	0	0	0	0
181	1	0	61	0	347	8.50903	3	0	1	1	1	1	151	52.5	23.03	1	0	0	0	0	0	0	1	0	0	0	0	0	0	0	0
182	1	0	45	1	351	5.50625	0	0	0	0	1	1	158	50	20.03	2	0	0	0	0	0	1	0	0	0	0	0	0	0	0	0
183	1	0	58	1	352	4.33889	0	0	0	1	1	1	169	76	26.61	2	0	0	0	0	0	0	0	1	0	1	1	1	0	0	0
184	1	0	33	1	361	11.6243	8	0	8	5	0	1	171	92	31.46	2	1	0	1	0	1	0	1	0	1	1	1	0	0	0	0
185	0	1	68	1	362	33.4153	14	3	17	5	0	1	163	65	24.46	2	0	0	0	0	1	0	0	0	1	0	0	0	0	0	0
186	1	0	89	0	362	37.3319	16	0	15	5	0	1	156	45	18.49	2	0	0	0	0	1	0	0	1	0	1	1	0	0	0	0
187	0	1	68	1	364	7.28889	10	0	4	2	1	1	165	72.45	26.61	1	1	0	1	0	1	0	0	0	0	0	0	0	1	1	0
188	1	0	73	1	364	11.3097	1	0	6	3	0	1	153	67.1	28.66	1	0	0	0	1	1	1	1	0	1	0	0	0	0	0	0
189	0	1	63	0	371	4.19375	4	0	1	1	1	1	170	65	22.49	1	1	0	1	0	1	1	0	1	1	1	1	0	0	0	0
190	0	1	78	0	374	16.4069	7	3	5	3	0	1	146	70	32.84	2	0	0	0	0	0	0	0	0	0	1	1	0	0	0	0
191	0	1	76	1	379	28.4035	22	0	14	4	0	1	169	66	23.11	2	0	0	0	0	1	1	1	0	1	1	0	1	0	0	0
192	1	0	48	1	380	2.09028	1	0	1	1	1	0	155	47.8	19.9	3	0	0	0	1	0	0	0	0	0	1	0	1	0	0	0
193	0	1	63	1	381	4.23542	0	0	0	1	1	1	170	69.8	24.15	1	1	0	1	0	1	1	1	1	0	1	1	0	0	0	0
194	1	0	85	0	388	27.5222	18	0	18	5	0	1	153	52.8	22.56	3	0	0	0	0	1	1	0	0	1	0	0	1	0	0	0
195	1	0	68	0	390	19.3958	20	3	13	5	0	1	174	57	18.83	1	0	0	0	0	1	0	1	0	0	0	0	0	1	1	0
196	1	0	64	0	390	5.39583	3	0	3	2	1	1	158	51.4	20.59	2	0	0	0	0	1	0	1	0	0	1	1	0	0	0	0
197	0	1	64	0	397	8.80764	1	0	0	1	1	0	160	68	26.56	1	1	0	1	0	1	1	0	0	1	1	0	1	0	0	0
198	1	0	77	0	400	17.2222	13	0	8	4	0	1	153	57.6	24.61	2	1	1	1	0	0	0	0	0	0	1	1	0	1	1	0
199	0	1	46	1	401	4.13819	0	0	0	1	1	1	178	69	21.78	1	0	0	0	0	0	0	1	1	0	0	0	0	0	0	0
200	0	1	79	0	402	7.49167	5	0	0	1	1	1	168	59.5	21.08	1	0	0	0	0	1	1	0	0	0	0	0	0	0	0	0
201	0	1	87	1	414	23.7125	8	4	1	2	1	0	160	60	23.44	2	0	0	0	0	1	0	0	0	1	0	0	0	0	0	0
202	1	0	39	0	423	25.3521	10	0	1	1	1	1	157	61	24.75	2	0	0	0	0	1	0	0	0	0	0	0	0	0	0	0
203	1	0	85	0	425	11.7257	0	0	0	2	1	0	146.8	57	26.45	1	1	0	1	1	1	0	0	0	0	0	0	0	0	0	0
204	0	1	60	0	428	7.36944	12	0	3	2	0	1	178	83.2	26.26	2	1	0	1	0	1	1	1	1	1	1	0	1	1	1	0
205	1	0	78	0	432	19.0958	6	0	2	1	1	0	155	60	24.97	2	0	0	0	0	1	0	0	0	0	0	0	0	0	0	0
206	0	1	83	1	433	4.33472	3	0	1	1	1	1	175	68.7	22.43	1	0	0	0	0	1	1	1	1	0	0	0	0	0	0	0
207	1	0	65	0	433	35.0951	18	0	17	5	0	0	167	62.4	22.37	2	0	0	0	0	1	1	1	0	0	1	0	1	0	0	0
208	0	1	53	0	436	4.82222	14	0	0	0	1	0	166	61.1	22.17	3	0	0	0	0	0	0	0	0	0	0	0	0	0	0	0
209	0	1	80	1	437	4.19653	1	0	1	1	1	1	165	57.6	21.16	2	0	0	0	0	1	0	0	1	0	0	0	0	0	0	0
210	0	1	70	0	442	7.69306	1	0	1	2	1	1	169	68.5	23.98	2	0	0	0	0	0	0	0	1	0	0	0	0	0	0	0
211	1	0	58	1	448	7.06389	7	0	2	1	1	0	159	57.6	22.78	1	1	0	1	0	0	1	1	0	0	0	0	0	0	0	0
212	1	0	50	0	450	7.4375	12	0	16	4	0	1	152.9	55	23.53	3	1	0	1	0	0	0	0	0	0	1	0	1	1	1	0
213	0	1	69	1	453	7.35208	2	3	1	3	0	1	164	60	22.31	3	0	0	0	0	0	0	0	0	0	1	1	0	0	0	0
214	0	1	46	1	457	7.15486	3	0	2	1	1	1	175	76	24.82	1	0	0	0	0	1	0	0	1	0	0	0	0	0	0	0
215	1	0	66	1	457	6.26597	3	0	2	2	1	1	153	58.6	25.03	1	0	0	0	0	1	1	0	0	0	0	0	0	0	0	0
216	1	0	73	0	464	14.7611	12	0	5	3	0	0	150	52.3	23.24	1	0	0	0	0	1	0	1	0	1	0	0	1	1	1	0
217	1	0	87	0	465	17.3021	3	0	0	1	1	1	151	62.3	27.32	1	0	0	0	0	1	0	0	0	1	0	0	0	0	0	0
218	0	1	67	1	470	5.04861	1	0	1	1	1	0	168	80	28.34	3	0	0	0	1	0	0	1	0	1	1	1	0	0	0	0
219	0	1	84	1	474	9.5875	3	0	3	2	1	1	160.9	77	29.74	2	0	0	0	0	1	0	0	1	1	1	0	1	0	0	0
220	0	1	65	0	474	7.37917	0	1	0	1	1	1	175	68.4	22.33	2	0	0	0	0	0	0	1	1	0	0	0	0	0	0	0
221	0	1	46	0	488	3.16111	1	0	0	0	1	1	179	94.6	29.52	2	1	0	1	0	0	0	0	1	0	1	1	0	0	0	0
222	1	0	83	1	491	6.20069	3	0	3	2	1	1	160	53	20.7	1	0	0	0	0	1	1	0	0	1	1	0	1	0	0	0
224	1	0	78	0	496	12.7389	2	0	1	1	1	0	150	58	25.78	2	1	0	1	0	0	0	0	0	0	1	1	0	0	0	0
223	0	1	74	0	496	11.7806	1	0	1	1	1	0	162	59	22.48	3	0	0	0	0	0	1	0	0	0	1	1	0	0	0	0
225	0	1	58	0	497	7.23819	3	0	0	1	1	1	166	67.1	24.35	1	0	0	0	1	1	1	1	0	0	1	1	1	0	0	0
226	1	0	66	0	502	10.6097	14	0	10	3	0	1	156.1	78.4	32.17	1	0	0	0	0	1	1	1	0	0	1	1	0	0	0	0
227	0	1	76	0	511	12.4368	14	0	18	5	0	1	167	62.9	22.55	1	0	0	0	0	1	0	1	1	0	1	1	0	0	0	0
228	0	1	56	0	521	6.47153	0	0	0	3	0	1	176	65.9	21.27	1	0	0	0	0	0	0	1	0	0	0	0	0	0	0	0
229	0	1	58	1	531	5.11042	13	0	42	6	0	0	173	67.4	22.52	1	0	0	0	0	1	1	0	1	0	0	0	0	0	0	0
231	0	1	78	0	540	15	5	0	2	2	1	0	160	55	21.48	2	0	0	0	0	1	0	1	0	1	1	1	0	0	0	0
230	0	1	78	0	540	7.33333	9	0	0	1	1	1	179	85	26.53	3	0	0	0	0	0	0	0	0	0	0	0	0	1	1	0
232	0	1	64	0	552	6.74167	14	0	1	2	1	0	170	56	19.38	2	0	0	0	0	0	0	0	0	0	0	0	0	1	1	0
233	1	0	80	0	563	92.734	5	0	6	5	0	0	155	42	17.48	2	1	0	1	0	1	0	0	0	0	1	1	0	1	1	0
234	0	1	72	0	568	9.68889	3	0	2	2	1	1	172	72	24.34	1	1	0	1	0	1	1	0	0	0	1	1	0	0	0	0
235	1	0	44	0	580	5.63889	1	1	1	1	1	1	158	68	27.24	3	1	0	1	1	0	0	0	0	1	1	0	1	0	0	0
236	1	0	53	1	594	10.6292	3	0	0	1	1	1	164	65	24.17	3	0	0	0	0	1	1	1	0	0	0	0	0	0	0	0
237	1	0	57	0	599	4.66736	1	0	0	0	1	1	153	53.9	23.03	1	0	0	0	0	1	1	1	0	0	0	0	0	0	0	0
238	0	1	65	0	606	57.7597	1	0	2	2	1	0	167	76	27.25	2	1	1	0	0	1	1	0	1	1	1	1	0	0	0	0
239	1	0	55	0	609	9.49375	6	0	6	2	1	1	162	56.7	21.6	2	0	0	0	0	1	1	1	0	0	0	0	0	0	0	0
240	1	0	59	0	621	19.6521	0	0	13	5	0	1	160	45.8	17.89	1	0	0	0	0	1	0	0	0	0	0	0	0	0	0	0
241	1	0	77	1	622	4.15139	4	0	4	2	1	1	148	61.7	28.17	1	0	0	0	0	0	0	1	0	0	0	0	0	0	0	0
242	0	1	67	0	623	38.5257	15	2	10	4	0	1	165	65.8	24.17	2	1	0	1	0	1	0	0	1	0	1	1	0	1	1	0
243	0	1	74	1	628	7.20972	6	0	2	1	1	1	160	69.4	27.11	2	0	0	0	0	1	1	0	1	0	0	0	0	0	0	0
244	0	1	73	0	633	17.5604	20	1	11	5	0	1	150	54.3	24.13	2	0	0	0	1	0	0	0	0	1	1	1	0	1	1	0
245	1	0	70	1	638	7.76528	0	0	0	1	1	0	158	60	24.03	1	1	0	1	1	1	1	1	0	1	1	0	1	0	0	0
246	0	1	69	0	644	43.7611	10	0	10	5	0	0	160	55.5	21.68	1	0	0	0	1	1	0	0	1	1	1	1	0	0	0	0
247	0	1	56	1	648	3.425	0	0	0	1	1	1	176	102.8	33.19	1	0	0	0	0	0	1	1	0	0	0	0	0	0	0	0
248	0	1	82	1	648	11.425	4	0	4	2	1	1	162	46.8	17.83	3	0	0	0	1	0	0	1	0	1	1	1	0	0	0	0
249	0	1	36	1	660	6.29167	3	0	3	1	1	1	184	101.1	29.86	3	0	0	0	0	1	0	0	1	0	0	0	0	0	0	0
250	0	1	83	0	671	5.70069	0	3	0	1	1	1	162	55.5	21.15	3	0	0	0	0	1	0	1	1	0	0	0	0	0	0	0
251	1	0	75	0	675	3.67708	3	0	0	0	1	1	147	72.6	33.6	1	0	0	0	0	1	0	0	0	0	1	1	0	0	0	0
252	1	0	68	0	680	11.5694	22	0	42	6	0	1	150	48	21.33	3	0	0	0	0	1	0	1	0	0	1	1	0	0	0	0
253	0	1	82	0	695	2.64236	3	0	1	1	1	1	165	79.3	29.13	2	0	0	0	0	1	0	0	1	0	1	1	0	0	0	0
254	0	1	59	0	696	3.80833	6	0	5	2	1	0	163	71.3	26.84	2	0	0	0	0	1	1	0	0	0	0	0	0	0	0	0
255	0	1	64	1	705	3.71875	1	0	0	0	1	0	170	70	24.22	1	0	0	0	0	0	0	0	0	0	0	0	0	0	0	0
256	1	0	53	1	707	9.67569	5	0	3	1	1	1	149	46	20.72	2	0	0	0	0	1	1	0	0	0	0	0	0	0	0	0
257	0	1	71	1	709	18.5076	4	0	4	3	0	1	165	67.9	24.94	1	1	0	1	0	0	1	1	0	0	1	1	0	0	0	0
258	0	1	76	0	724	8.49722	6	1	2	1	1	1	171	76.4	26.13	1	0	0	0	0	1	1	0	1	0	0	0	0	0	0	0
260	0	1	80	0	725	24.5382	1	0	1	3	0	1	165	60	22.04	1	1	0	1	0	1	1	1	1	0	1	1	0	0	0	0
259	0	1	63	0	725	6.53819	0	0	0	1	1	1	171	71	24.28	3	0	0	0	0	1	0	0	0	0	0	0	0	0	0	0
261	1	0	27	0	730	7.45139	1	0	0	1	1	1	162	53	20.2	1	0	0	0	0	1	0	1	0	1	0	0	0	0	0	0
262	0	1	74	0	732	9.65833	29	4	27	5	0	1	168	68.9	24.41	3	0	0	0	0	0	1	1	0	0	0	0	0	0	0	0
263	1	0	59	1	741	4.50625	0	0	0	1	1	1	164	56	20.82	3	1	0	1	0	0	0	1	0	0	1	1	0	0	0	0
264	1	0	29	0	745	6.35764	2	0	1	2	1	1	162	58.6	22.33	3	0	0	0	0	0	0	0	0	0	0	0	0	0	0	0
265	1	0	63	0	754	12.4764	5	0	1	3	0	1	162	52.1	19.85	3	0	0	0	0	0	0	0	1	0	0	0	0	0	0	0
266	1	0	86	0	756	3.475	1	0	0	0	1	1	150	47.6	21.16	1	0	0	0	0	1	0	1	0	0	1	1	0	0	0	0
267	0	1	68	0	761	6.59653	6	0	3	2	1	1	167	68.3	24.49	1	0	0	0	0	1	1	0	1	0	0	0	0	0	0	0
268	1	0	71	0	761	7.53403	2	0	2	1	1	1	149	47.9	21.58	3	0	0	0	0	1	0	1	0	0	0	0	0	0	0	0
269	0	1	59	0	763	7.51181	2	0	1	1	1	1	167	75.6	27.11	2	0	0	0	1	1	1	0	1	0	1	1	0	0	0	0
270	1	0	83	0	771	24.5896	6	0	2	1	1	1	165	46	16.9	2	0	0	0	0	0	0	0	0	0	0	0	0	1	0	0
271	0	1	59	0	779	5.52153	4	1	3	1	1	1	170	66.8	23.11	3	1	0	1	0	0	0	0	0	0	1	1	0	0	0	0
272	0	1	55	0	785	11.434	2	0	0	1	1	1	170	86	29.76	1	0	0	0	0	1	1	0	0	0	0	0	0	0	0	0
273	1	0	86	0	785	6.60764	13	5	11	5	0	1	163	60	22.58	2	0	0	0	0	0	0	0	1	0	0	0	0	0	0	0
274	0	1	74	0	797	4.52986	2	0	1	1	1	1	165	68	24.98	2	0	0	0	0	1	0	0	1	0	0	0	0	0	0	0
275	0	1	84	0	803	13.5674	7	2	6	3	0	1	155	49.7	20.69	2	1	0	1	1	1	0	0	0	0	1	1	0	0	0	0
276	0	1	79	0	806	0.815278	13	0	13	3	0	0	165	60	22.04	2	0	0	0	0	1	0	0	0	0	0	0	0	0	0	0
277	1	0	66	0	811	7.64514	4	0	4	3	0	1	150	58.8	26.13	1	1	0	1	0	1	1	1	0	0	1	1	0	0	0	0
278	1	0	65	0	813	8.43542	0	0	0	1	1	1	139	42.6	22.05	2	0	0	0	1	1	0	0	0	1	1	1	1	0	0	0
279	0	1	76	0	817	7.14097	5	0	5	2	1	1	170	62.3	21.56	2	1	0	1	1	1	0	0	1	1	1	1	1	0	0	0
280	0	1	61	1	818	5.59861	2	0	1	2	1	1	170	56.1	19.41	2	0	0	0	0	0	0	0	0	1	0	0	0	0	0	0
281	1	0	38	0	841	8.13819	3	0	1	2	1	1	156	67	27.53	1	0	0	0	0	1	0	1	1	0	0	0	0	0	0	0
282	1	0	69	0	851	0.575694	18	0	42	6	0	1	153	52	22.21	2	1	0	1	0	1	0	0	0	1	1	0	1	0	0	0
283	0	1	52	1	853	6.74097	2	0	1	1	1	0	169	74	25.91	2	0	0	0	0	0	0	0	0	0	0	0	0	0	0	0
284	1	0	78	0	888	43.5292	15	0	11	4	0	1	148	60	27.39	2	1	0	1	1	1	1	0	0	0	1	1	0	1	1	0
285	1	0	54	1	894	3.54583	0	0	0	1	1	1	153	52	22.21	1	0	0	0	0	1	0	0	0	1	1	1	1	0	0	0
286	0	1	72	0	898	3.12639	2	0	0	0	1	1	168	69.8	24.73	1	0	0	0	0	1	1	1	1	0	0	0	0	0	0	0
287	1	0	40	0	901	22.4576	1	0	0	0	1	1	160	54	21.09	2	0	0	0	0	0	0	1	0	0	0	0	0	0	0	0
288	1	0	85	1	907	8.95347	2	0	2	3	0	0	145	55.3	26.3	1	0	0	0	0	1	0	1	0	0	1	1	0	0	0	0
289	1	0	89	0	911	18.5757	3	3	7	5	0	1	145	37	17.6	2	1	1	0	0	1	1	1	0	0	0	0	0	0	0	0
290	1	0	57	0	916	2.44722	2	0	2	1	1	1	153	53.7	22.94	2	1	0	1	0	1	1	1	0	0	1	1	0	0	0	0
291	1	0	60	0	918	2.40417	3	0	3	2	1	1	168	84.4	29.9	2	0	0	0	0	0	0	0	0	0	0	0	0	0	0	0
292	1	0	85	0	921	47.6104	22	0	20	5	0	1	163	64.2	24.16	3	0	0	0	0	1	1	0	0	1	1	0	1	0	0	0
293	0	1	62	0	925	5.52431	2	0	0	0	1	1	176	91.5	29.54	3	0	0	0	0	1	1	1	1	1	1	0	1	0	0	0
294	1	0	64	1	937	2.59931	3	0	0	0	1	1	155	50.9	21.19	1	0	0	0	1	1	0	1	0	0	1	1	0	0	0	0
295	1	0	53	1	937	6.55764	2	1	0	1	1	1	164	55	20.45	2	1	0	1	0	1	0	1	0	1	1	0	1	0	0	0
296	0	1	67	1	941	5.47153	3	0	3	2	1	1	169	72.6	25.42	1	0	0	0	1	1	1	1	0	0	1	1	0	0	0	0
297	1	0	95	1	943	30.2618	10	5	12	4	0	1	147.1	63.2	29.21	1	0	0	0	0	1	1	0	0	1	0	0	0	0	0	0
298	0	1	65	1	963	5.49792	1	1	2	2	1	1	170	72.9	25.22	2	0	0	0	0	1	0	1	0	0	0	0	0	0	0	0
299	0	1	77	0	965	2.41319	2	0	0	1	1	1	178	85	26.83	3	0	0	0	0	1	1	1	0	0	1	1	0	0	0	0
300	0	1	73	0	966	12.4958	1	0	1	2	1	1	160	72.3	28.24	1	0	0	0	0	1	1	0	0	0	0	0	0	0	0	0
301	0	1	71	0	982	8.10972	4	0	0	0	1	0	163	52.7	19.84	3	0	0	0	0	1	0	0	1	0	0	0	0	0	0	0
302	0	1	64	0	984	4.60833	2	0	0	1	1	1	165	64	23.51	2	0	0	0	0	1	0	0	0	0	0	0	0	0	0	0
303	0	1	66	1	986	4.52361	4	0	2	1	1	1	170	63.7	22.04	1	0	0	0	0	0	1	1	0	0	1	1	0	0	0	0
304	1	0	68	0	994	5.39306	0	0	0	1	1	1	150	57.1	25.38	1	0	0	0	0	1	0	1	0	0	0	0	0	0	0	0
305	0	1	71	1	1005	8.38542	4	0	3	2	1	1	165	69.5	25.53	1	0	0	0	0	1	0	1	0	0	0	0	0	0	0	0
306	1	0	89	0	1010	6.50694	1	0	0	1	1	1	142.5	53.45	26.32	2	0	0	0	0	0	0	0	0	0	0	0	0	0	0	0
307	0	1	74	0	1022	3.45694	0	0	0	0	1	1	168	64.9	22.99	2	0	0	0	0	1	0	0	0	1	1	0	1	0	0	0
308	0	1	77	0	1031	5.40903	0	0	0	0	1	1	175	65.6	21.42	2	0	0	0	1	1	1	1	1	0	0	0	0	0	0	0
309	0	1	65	0	1037	8.36319	2	0	2	2	1	1	171.5	76	25.84	2	0	0	0	0	1	0	0	1	0	1	1	0	0	0	0
310	1	0	71	0	1042	17.3181	3	0	3	2	1	1	155	72	29.97	2	0	0	0	0	1	1	1	0	0	0	0	0	0	0	0
311	1	0	56	1	1048	5.60556	2	0	2	2	1	1	154	52	21.93	1	0	0	0	0	1	0	0	0	0	0	0	0	0	0	0
312	1	0	77	0	1053	8.26875	0	0	0	0	1	1	150.1	57.6	25.57	1	0	0	0	0	0	0	1	0	0	1	1	0	0	0	0
313	0	1	60	1	1075	6.37847	4	1	3	2	1	1	166	56.9	20.65	3	1	0	1	0	1	0	1	0	0	1	1	0	0	0	0
314	1	0	84	0	1085	5.28819	4	0	4	3	0	1	155	49.3	20.52	1	0	0	0	0	1	1	0	0	0	1	1	0	0	0	0
315	0	1	81	1	1092	25.1167	6	1	10	4	0	0	178	59.7	18.84	1	0	0	0	0	1	1	1	0	0	0	0	0	0	0	0
316	1	0	79	1	1107	8.48125	0	1	0	1	1	1	153	70	29.9	2	0	0	0	0	1	1	0	1	0	0	0	0	0	0	0
317	1	0	66	1	1111	6.39514	3	0	3	1	1	1	153.9	68.6	28.96	2	0	0	0	0	0	0	0	0	0	0	0	0	0	0	0
318	1	0	63	0	1118	4.22361	1	0	0	0	0	1	151	60.5	26.53	2	0	0	0	0	1	0	1	0	0	0	0	0	0	0	0
319	1	0	50	1	1130	12.4236	8	0	8	3	1	1	152.9	54.6	23.35	1	0	0	0	0	0	0	1	0	0	0	0	0	0	0	0
320	0	1	70	0	1144	7.33056	1	0	1	1	1	1	168	59	20.9	1	1	0	1	0	1	0	1	0	0	1	1	0	0	0	0
321	0	1	48	0	1161	4.23542	0	0	0	1	1	1	178.4	57	17.91	2	0	0	0	0	0	0	0	0	1	1	0	1	0	0	0
322	0	1	81	0	1171	4.35347	1	0	0	0	1	1	164	68.8	25.58	2	0	0	0	0	1	0	1	1	0	0	0	0	0	0	0
323	1	0	86	1	1183	5.05347	2	0	0	1	1	0	149	53.2	23.96	1	0	0	0	1	1	0	1	0	1	1	1	0	0	0	0
324	0	1	20	0	1186	6.25972	2	0	0	1	1	1	177.5	62	19.68	2	0	0	0	0	1	1	0	1	0	0	0	0	0	0	0
325	0	1	74	0	1187	1.46736	23	0	42	6	0	1	168	68.2	24.16	1	0	0	0	1	0	0	1	0	1	1	1	0	0	0	0
326	1	0	50	0	1191	6.21458	6	0	3	2	1	1	162	67.8	25.83	2	0	0	0	0	0	1	1	0	0	0	0	0	0	0	0
327	0	1	41	1	1210	7.26389	0	0	0	0	1	1	166.4	91.7	33.12	2	0	0	0	0	1	0	1	0	0	0	0	0	0	0	0
328	1	0	72	1	1211	4.57569	3	1	1	1	1	1	153	52.4	22.38	2	1	1	1	0	0	0	1	0	0	1	1	0	0	0	0
329	0	1	73	0	1216	13.5722	3	0	3	2	1	1	169	61.3	21.46	2	0	0	0	0	0	0	1	0	0	0	0	0	0	0	0
330	0	1	91	1	1226	5.64861	1	0	0	1	1	1	163	59	22.21	1	1	0	1	0	1	0	0	0	0	1	1	0	0	0	0
331	1	0	87	1	1240	30.5972	14	0	14	5	0	1	165	62.5	22.96	1	0	0	0	0	0	0	0	0	1	0	0	0	0	0	0
332	1	0	78	0	1255	6.25347	2	0	3	2	1	1	150	53.7	23.87	2	1	0	1	0	1	0	1	0	1	1	0	1	0	0	0
333	1	0	82	0	1263	10.5396	0	3	0	3	0	1	155	57.7	24.02	1	1	0	1	0	1	1	1	0	0	1	1	0	0	0	0
334	1	0	80	0	1276	33.5722	9	2	4	3	0	1	158	56	22.43	1	0	0	0	0	1	0	1	0	0	0	0	0	0	0	0
335	1	0	70	1	1287	4.48125	4	0	4	2	1	1	148	57	26.02	2	0	0	0	0	1	1	1	0	0	0	0	0	0	0	0
336	0	1	65	0	1308	4.38333	5	0	2	1	1	1	170	74.4	25.74	1	0	0	0	0	0	0	1	1	0	0	0	0	0	0	0
337	1	0	34	1	1313	5.50486	1	0	1	1	1	1	159	52.4	20.73	2	0	0	0	0	0	0	0	0	0	0	0	0	0	0	0
338	1	0	95	0	1315	10.2118	3	0	1	4	0	1	150	40	17.78	3	0	0	0	0	0	0	0	0	0	0	0	0	0	0	0
339	0	1	54	1	1318	6.08472	1	0	1	1	1	0	167	65	23.31	2	0	0	0	1	0	0	0	0	0	0	0	0	0	0	0
340	0	1	59	0	1320	17.2708	4	4	2	4	0	1	165	64	23.51	1	0	0	0	0	0	0	1	0	0	0	0	0	0	0	0
341	0	1	79	0	1346	23.2319	20	0	20	5	0	1	170	70	24.22	2	0	0	0	1	1	1	0	1	0	0	0	0	0	0	0
342	0	1	64	0	1395	8.36458	8	0	3	2	1	1	168	63	22.32	2	0	0	0	0	1	0	0	1	0	0	0	0	0	0	0
343	0	1	61	1	1397	4.61319	2	0	1	2	1	1	173	68.5	22.89	3	1	0	1	0	1	1	1	0	1	1	1	0	0	0	0
344	0	1	65	1	1398	7.19583	2	0	2	2	1	1	160	59.1	23.09	1	1	0	1	0	0	0	1	1	0	1	1	0	0	0	0
345	1	0	77	1	1425	2.59375	1	0	1	1	1	1	163	64.2	24.16	2	0	0	0	0	1	1	1	0	0	0	0	0	0	0	0
346	0	1	60	1	1429	7.15347	3	0	0	1	1	1	158.7	60.95	24.2	2	0	0	0	0	1	1	1	0	0	1	1	0	0	0	0
348	0	1	61	1	1437	5.54375	0	0	0	0	1	1	173	78.3	26.16	1	0	0	0	1	1	1	1	0	0	1	1	0	0	0	0
347	0	1	68	1	1437	12.5854	1	0	1	1	1	1	165	60.1	22.08	2	1	1	0	0	1	0	0	0	0	0	0	0	0	0	0
349	1	0	78	1	1455	7.23958	3	1	0	1	1	1	150	41.6	18.49	2	0	0	0	0	1	0	1	0	0	0	0	0	0	0	0
350	0	1	79	1	1466	6.52361	6	0	2	1	1	1	165	66.9	24.57	1	0	0	0	0	1	0	0	0	1	0	0	0	0	0	0
351	1	0	94	0	1470	9.47917	3	3	5	4	0	1	152	59.8	25.88	1	0	0	0	1	0	0	1	0	1	1	1	0	0	0	0
352	1	0	77	1	1480	6.63889	1	1	1	1	1	1	167	78	27.97	3	1	0	1	0	1	0	0	1	1	0	0	0	0	0	0
353	0	1	82	0	1482	16.5542	4	0	4	3	0	1	154	44	18.55	2	0	0	0	0	0	0	1	0	0	1	1	0	0	0	0
354	0	1	66	1	1491	5.04792	3	0	1	1	1	0	167	62.2	22.3	1	0	0	0	0	1	1	0	0	0	1	1	0	0	0	0
355	1	0	79	0	1493	8.08819	8	0	8	3	0	0	148.3	54.8	24.92	2	1	1	0	0	1	0	1	0	0	1	1	0	0	0	0
356	0	1	62	0	1500	10	0	0	40	6	0	0	180.3	81.85	25.18	2	0	0	0	0	1	0	1	0	0	0	0	0	0	0	0
357	1	0	51	1	1524	9.31667	4	0	2	2	1	1	165	65.7	24.13	1	0	0	0	0	1	0	0	0	0	1	1	0	0	0	0
358	1	0	57	1	1540	16.2639	3	0	3	3	0	1	155.9	59.1	24.32	1	0	0	0	0	0	1	0	0	0	1	1	0	0	0	0
359	0	1	77	0	1553	11.6715	8	4	6	4	0	1	169	77.9	27.27	2	0	0	0	0	1	1	1	0	0	1	1	0	0	0	0
360	1	0	86	0	1570	13.9931	6	2	13	4	0	0	153	51.5	22	2	0	0	0	0	1	1	0	0	0	1	1	0	0	0	0
361	1	0	70	1	1617	3.37708	4	0	2	1	1	1	148	39.9	18.22	1	0	0	0	0	0	0	0	0	0	1	0	1	0	0	0
362	1	0	76	1	1620	41.375	3	3	3	5	0	1	164	61.2	22.75	1	1	0	1	0	1	1	1	0	0	1	1	0	0	0	0
363	1	0	90	0	1640	7.19444	5	0	2	2	1	1	145	50	23.78	2	0	0	0	0	1	0	0	0	0	1	1	0	0	0	0
364	0	1	78	1	1644	12.4	2	0	2	4	0	1	172	58	19.61	2	1	0	1	0	1	0	0	0	0	0	0	0	0	0	0
365	0	1	59	0	1652	6.87361	4	0	2	2	1	0	180	82.8	25.56	3	0	0	0	0	1	1	1	1	0	0	0	0	0	0	0
366	1	0	62	1	1666	5.21806	2	0	2	3	0	1	155	52.2	21.73	1	1	1	0	0	0	1	1	0	0	0	0	0	0	0	0
367	1	0	65	1	1666	3.42639	1	0	1	1	1	1	154	54.2	22.85	1	0	0	0	0	0	0	0	0	0	0	0	0	0	0	0
368	0	1	66	0	1671	3.29792	0	0	0	0	1	1	163	68	25.59	1	1	1	1	1	1	0	1	0	0	1	1	1	0	0	0
369	0	1	69	1	1724	6.09444	1	0	0	1	1	0	168	75.3	26.68	2	0	0	0	0	1	1	0	1	0	0	0	0	0	0	0
370	0	1	81	0	1740	23.2917	16	0	12	3	0	1	160	45.8	17.89	1	0	0	0	1	0	0	1	0	0	0	0	0	0	0	0
371	0	1	81	0	1777	7.84931	0	0	0	1	1	0	163	50	18.82	1	0	0	0	0	1	1	1	0	0	0	0	0	0	0	0
372	0	1	59	1	1832	-0.480556	3	0	1	1	1	1	167	72.9	26.14	1	1	0	1	1	1	0	1	1	0	1	1	0	0	0	0
373	0	1	68	1	1845	5.42708	2	0	0	0	1	1	160	57.7	22.54	1	1	0	1	0	0	0	1	1	0	1	1	0	0	0	0
374	0	1	83	0	1857	4.71042	1	0	1	1	1	0	162	63.3	24.12	3	0	0	0	1	1	0	0	1	0	1	1	0	0	0	0
375	1	0	83	0	1860	29	13	4	4	3	0	0	146.6	39.7	18.47	3	0	0	0	0	1	0	0	0	1	0	0	0	0	0	0
376	1	0	63	0	1893	6.72708	1	0	1	1	1	0	151	57.9	25.39	1	0	0	0	0	1	0	0	0	0	0	0	0	0	0	0
377	0	1	63	1	1904	27.3028	20	0	20	5	0	1	169	63.8	22.34	3	1	0	1	0	0	0	0	0	1	0	0	0	0	0	0
378	0	1	62	1	1935	1.03125	0	0	0	0	1	0	164	56.9	21.16	2	0	0	0	0	1	1	1	1	0	0	0	0	0	0	0
379	0	1	43	0	1982	5.62361	2	0	2	2	1	1	170	95.1	32.91	3	0	0	0	0	1	0	1	1	0	0	0	0	0	0	0
380	0	1	64	1	1982	7.20694	4	2	3	2	1	1	172	81.9	27.68	3	1	0	1	0	0	0	1	0	0	1	1	0	0	0	0
381	1	0	84	1	1983	9.20625	3	0	2	2	1	1	150	64	28.44	2	0	0	0	1	1	1	0	0	1	1	0	1	0	0	0
382	0	1	59	1	2014	17.2681	2	0	2	2	1	1	168	60.7	21.51	3	0	0	0	0	0	0	0	0	0	0	0	0	0	0	0
383	0	1	67	1	2019	16.5979	2	2	1	1	1	1	168	70	24.8	3	1	0	1	1	1	1	0	0	1	1	1	1	0	0	0
384	0	1	89	1	2070	17	16	0	10	5	0	0	156	60	24.65	2	0	0	0	0	0	0	0	1	0	0	0	0	0	0	0
385	0	1	89	0	2103	1.53958	2	0	0	3	0	1	169	67.4	23.6	2	0	0	0	0	0	0	1	0	0	0	0	0	0	0	0
386	1	0	71	0	2117	4.59236	0	0	0	1	1	1	155.6	50.4	20.82	2	0	0	0	0	0	1	1	0	0	0	0	0	0	0	0
387	1	0	89	1	2143	8.51181	5	0	4	3	0	1	140	55.35	28.24	2	0	0	0	0	1	0	1	1	0	0	0	0	0	0	0
388	1	0	88	0	2182	14.4847	8	4	14	5	0	1	152	46.3	20.04	1	1	0	1	0	1	1	0	0	0	0	0	0	0	0	0
389	1	0	82	0	2207	19.5507	7	1	5	3	0	1	153	65	27.77	3	0	0	0	0	1	0	0	0	0	0	0	0	0	0	0
390	0	1	59	0	2218	4.45972	0	0	0	0	1	1	165	68.4	25.12	1	0	0	0	0	1	0	1	1	0	0	0	0	0	0	0
391	1	0	90	1	2227	11.4535	1	0	5	4	0	1	150	39.5	17.56	1	0	0	0	0	1	0	1	0	0	0	0	0	0	0	0
392	0	1	75	0	2241	6.44375	3	0	3	2	1	1	166	67.8	24.6	1	0	0	0	1	1	1	1	1	0	1	1	0	0	0	0
393	1	0	75	0	2253	11.3938	0	0	0	1	1	1	176	75	24.21	2	0	0	0	0	1	0	0	1	0	0	0	0	0	0	0
394	0	1	65	0	2280	8.54167	5	0	5	3	0	1	169.1	66.8	23.36	3	0	0	0	0	1	0	1	0	0	0	0	0	0	0	0
395	0	1	81	1	2293	12.4076	6	3	5	3	0	1	160	67.7	26.45	1	1	0	1	0	1	0	0	1	1	1	1	0	0	0	0
396	1	0	79	0	2317	6.37014	2	0	2	1	1	1	159	56	22.15	1	1	0	1	0	1	0	0	0	0	0	0	0	0	0	0
397	0	1	73	0	2320	5.51389	6	0	4	2	1	1	175	69.5	22.69	2	1	0	1	0	1	1	0	0	0	0	0	0	0	0	0
398	0	1	73	1	2331	6.58958	4	0	2	3	0	1	165	48	17.63	3	0	0	0	0	0	0	0	0	0	0	0	0	0	0	0
399	1	0	81	1	2333	10.6299	1	0	0	1	1	1	139	44.35	22.95	2	0	0	0	0	0	0	0	1	0	1	1	0	0	0	0
400	1	0	76	0	2363	17.359	0	0	0	0	1	1	161.5	80.75	30.96	3	0	0	0	0	0	0	0	1	0	1	1	0	0	0	0
401	0	1	83	0	2378	12.3486	6	0	5	5	0	1	176	65.3	21.08	3	0	0	0	1	1	0	0	0	0	1	1	0	0	0	0
402	0	1	83	0	2403	4.33125	3	0	1	1	1	1	168	68.6	24.31	2	1	1	0	0	1	0	1	0	0	1	1	0	0	0	0
403	0	1	62	0	2403	5.22708	3	0	2	1	1	1	161	67.2	25.92	2	0	0	0	0	1	1	0	1	1	0	0	0	0	0	0
404	0	1	60	0	2405	9.24653	3	0	1	2	1	1	175	75	24.49	3	0	0	0	0	1	0	0	0	0	1	1	0	0	0	0
405	0	1	59	1	2480	1.52778	0	0	0	0	1	1	170	83.4	28.86	3	0	0	0	0	0	1	0	0	0	1	1	0	0	0	0
406	1	0	81	0	2516	9.41944	1	0	1	1	1	1	151	62	27.19	3	0	0	0	0	1	0	0	1	0	0	0	0	0	0	0
407	0	1	79	0	2525	11.3715	1	0	1	1	1	1	167	84	30.12	1	0	0	0	0	1	1	1	0	0	0	0	0	0	0	0
408	1	0	81	0	2542	4.60972	3	0	4	2	1	1	149	60	27.03	3	0	0	0	0	0	0	0	0	0	0	0	0	0	0	0
409	0	1	71	1	2572	5.46389	1	0	1	1	1	1	168	64.3	22.78	2	1	0	1	0	1	1	0	0	1	1	1	0	0	0	0
410	1	0	77	0	2600	8.27778	9	0	3	3	0	1	154	60	25.3	1	1	0	1	0	1	0	0	0	1	0	0	0	0	0	0
411	0	1	63	0	2633	14.3799	9	0	4	3	0	1	167	63	22.59	2	1	0	1	0	0	0	0	1	1	1	0	1	0	0	0
412	1	0	52	1	2636	11.3986	7	2	4	3	0	1	170.8	62.8	21.53	1	1	0	1	0	1	0	0	0	0	1	0	1	0	0	0
413	0	1	65	1	2719	17.4451	2	0	4	1	1	1	165	67.6	24.83	1	1	0	1	0	0	0	1	1	0	1	1	0	0	0	0
414	0	1	45	1	2725	4.31597	1	0	1	1	1	1	169.7	68.95	23.94	3	0	0	0	0	1	0	0	1	0	0	0	0	0	0	0
415	0	1	87	1	2734	4.35139	2	0	2	1	1	1	167	67.3	24.13	3	0	0	0	1	1	0	0	0	0	1	1	0	0	0	0
416	0	1	49	1	2770	4.07639	0	0	0	1	1	0	164	76	28.26	1	0	0	0	1	1	1	1	1	1	1	1	0	0	0	0
417	1	0	64	1	2777	9.40486	1	0	0	1	1	1	149	52	23.42	1	0	0	0	0	1	1	0	0	0	0	0	0	0	0	0
418	1	0	75	0	2821	8.72847	4	0	5	3	0	0	162	59.6	22.71	2	0	0	0	0	1	0	1	0	0	0	0	0	0	0	0
419	0	1	58	1	2875	6.1125	3	0	0	1	1	0	175	66.9	21.84	2	1	0	1	0	1	0	0	0	0	1	1	0	0	0	0
420	0	1	39	1	2969	5.39653	0	0	0	0	1	1	183	78.3	23.38	3	0	0	0	0	1	0	0	1	0	0	0	0	0	0	0
421	0	1	64	1	2976	6.225	2	0	2	2	1	1	168	82	29.05	2	0	0	0	0	1	0	0	1	1	1	1	0	0	0	0
422	0	1	86	1	2989	2.42431	0	0	0	0	1	1	167	62	22.23	1	0	0	0	1	1	1	0	0	0	1	1	0	0	0	0
423	0	1	47	0	3005	12.4965	4	0	4	5	0	1	176	74	23.89	1	0	0	0	0	0	0	0	0	1	0	0	0	0	0	0
424	1	0	75	1	3042	3.30417	1	0	1	1	1	1	150	63.9	28.4	1	0	0	0	0	1	1	1	0	0	0	0	0	0	0	0
425	0	1	70	1	3064	7.37222	2	0	0	1	1	1	164	67	24.91	1	0	0	0	0	1	1	0	0	0	0	0	0	0	0	0
426	1	0	74	1	3083	4.56736	2	0	0	1	1	1	157	58	23.53	1	0	0	0	0	1	0	0	0	1	0	0	0	0	0	0
427	1	0	58	0	3088	7.35556	0	0	0	1	1	1	164.4	56.9	21.05	2	0	0	0	0	1	0	0	0	0	0	0	0	0	0	0
428	1	0	62	1	3095	1.43403	0	0	0	1	1	1	162	81	30.86	2	0	0	0	0	1	1	1	0	0	0	0	0	0	0	0
429	1	0	79	0	3204	6.15	6	0	6	2	1	1	152	36.3	15.71	1	0	0	0	0	0	0	0	0	0	0	0	0	0	0	0
430	1	0	73	0	3213	5.31042	4	0	5	1	1	1	152	60.5	26.19	1	1	0	1	0	1	0	1	0	0	1	1	0	0	0	0
431	1	0	59	0	3285	15.3854	9	0	3	3	0	1	166.5	86	31.02	2	0	0	0	0	1	0	1	1	0	1	1	0	0	0	0
432	0	1	56	1	3296	12.4403	5	0	7	2	1	1	164	65	24.17	1	0	0	0	0	0	0	0	1	0	0	0	0	1	1	0
433	0	1	69	0	3301	7.29097	3	0	2	1	1	1	171	77.6	26.54	2	1	1	0	0	0	0	0	1	0	1	1	0	0	0	0
434	1	0	53	0	3459	8.59792	2	0	1	1	1	1	173	67.3	22.49	1	0	0	0	0	0	0	0	1	0	0	0	0	0	0	0
435	0	1	62	1	3477	15.0437	8	0	7	3	0	0	174	61.6	20.35	1	0	0	0	0	0	0	0	1	0	0	0	0	0	0	0
436	0	1	84	0	3478	17.5847	2	3	0	1	1	1	160.5	52	20.19	3	0	0	0	0	1	1	1	1	0	0	0	0	0	0	0
437	1	0	77	1	3485	6.32986	2	0	1	2	1	1	165	74.7	27.44	2	0	0	0	0	1	1	1	0	0	1	1	0	0	0	0
438	1	0	75	0	3512	7.56111	4	1	3	4	0	1	148	71.8	32.78	1	0	0	0	0	1	1	1	0	0	0	0	0	0	0	0
439	1	0	73	0	3521	5.22153	3	0	4	1	1	1	152	61.95	26.81	1	0	0	0	0	1	0	1	0	0	1	1	0	0	0	0
440	0	1	56	0	3538	7.54306	3	0	1	2	1	1	162.6	70.9	26.82	2	1	0	1	0	1	0	0	1	0	1	1	0	0	0	0
441	1	0	85	1	3545	5.53819	6	0	42	6	0	1	147	36.5	16.89	2	0	0	0	0	0	0	0	0	0	0	0	0	0	0	0
442	1	0	65	1	3580	20.3056	2	5	2	4	0	1	160	55	21.48	1	0	0	0	0	1	0	0	0	0	1	1	0	0	0	0
443	0	1	56	0	3607	10.8701	2	0	1	1	1	0	169	76.3	26.71	2	0	0	0	1	1	0	0	1	0	1	1	0	0	0	0
444	1	0	77	1	3621	4.98542	1	0	1	2	1	0	147	55.5	25.68	2	1	1	0	0	1	1	1	0	0	0	0	0	0	0	0
445	0	1	83	0	3674	157.449	14	3	12	4	0	1	176	69.9	22.57	2	1	0	1	1	1	1	1	0	0	1	1	0	0	0	0
446	1	0	71	0	3753	10.4771	1	0	1	1	1	1	150	45.2	20.09	1	0	0	0	0	1	0	1	0	0	0	0	0	0	0	0
447	0	1	78	1	3757	2.01597	0	0	0	1	1	0	167	59.1	21.19	2	1	0	1	0	0	1	1	1	0	1	1	0	0	0	0
448	1	0	86	1	3840	8.33333	0	0	0	1	1	1	145	48.7	23.16	3	1	0	1	0	1	1	0	0	0	1	1	0	0	0	0
449	1	0	60	1	3870	7.60417	0	0	0	1	1	1	150.4	60.25	26.64	2	0	0	0	0	1	1	0	1	0	0	0	0	0	0	0
450	1	0	76	0	3878	60.4319	22	0	11	5	0	1	156	77	31.64	2	0	0	0	0	1	1	1	0	1	0	0	0	0	0	0
451	0	1	64	0	3888	10.425	6	0	6	3	0	1	168.7	73.1	25.69	2	0	0	0	1	1	1	1	1	1	0	0	0	0	0	0
452	0	1	68	0	3900	4.875	4	0	4	2	1	0	175	62	20.24	1	0	0	0	0	1	1	0	1	0	0	0	0	0	0	0
453	0	1	76	0	3949	7.34097	6	0	2	1	1	1	163	60	22.58	1	1	0	1	0	1	1	0	1	0	1	1	0	0	0	0
454	1	0	82	0	3998	3.34861	4	0	4	3	0	1	153	56	23.92	1	0	0	0	0	1	0	1	0	0	0	0	0	0	0	0
455	1	0	66	1	4030	4.53472	0	0	0	1	1	1	160.1	64.2	25.05	2	0	0	0	0	1	0	1	0	0	1	1	0	0	0	0
456	0	1	66	1	4102	5.44306	2	0	0	1	1	1	175	60	19.59	3	0	0	0	0	0	0	0	0	0	0	0	0	0	0	0
457	0	1	75	1	4112	6.14444	8	0	5	3	0	1	163	58.1	21.87	2	0	0	0	0	1	0	0	0	0	0	0	0	0	0	0
458	1	0	78	0	4172	10.5403	2	0	2	2	1	1	155	58	24.14	3	1	0	1	0	1	0	1	1	0	1	1	0	0	0	0
459	0	1	93	0	4175	7.10069	1	0	0	0	1	1	165	45	16.53	2	0	0	0	0	1	0	0	0	0	0	0	0	0	0	0
460	1	0	73	1	4214	2.57361	1	0	1	1	1	1	150	45	20	1	0	0	0	0	0	1	1	0	0	0	0	0	0	0	0
461	1	0	61	1	4289	7.64653	0	0	0	1	1	1	151	63.9	28.03	2	0	0	0	0	1	0	0	0	0	0	0	0	0	0	0
462	1	0	74	0	4318	5.08472	1	0	1	1	1	0	157	61	24.75	2	0	0	0	0	1	0	1	0	1	1	0	1	0	0	0
463	1	0	60	1	4333	20.991	0	0	0	1	1	0	158	54	21.63	1	0	0	0	0	1	0	0	0	0	0	0	0	0	0	0
464	0	1	57	1	4346	2.23194	0	0	0	1	1	1	168.4	60.2	21.23	1	0	0	0	0	0	0	1	0	0	0	0	0	0	0	0
465	1	0	82	1	4369	14.2576	6	0	5	3	0	1	158	83.8	33.57	3	0	0	0	0	1	0	1	0	0	1	1	0	0	0	0
466	0	1	78	1	4427	10.9257	4	4	4	4	0	0	171	66	22.57	2	1	0	1	0	1	0	0	0	1	1	0	1	0	0	0
467	1	0	74	1	4442	5.37361	0	0	0	1	1	1	148	56	25.57	3	0	0	0	0	1	0	1	0	1	1	0	1	0	0	0
468	0	1	74	1	4448	4.425	1	0	1	1	1	1	164	60.5	22.49	2	1	0	1	0	1	1	0	1	0	1	1	0	0	0	0
469	1	0	77	1	4584	3.50417	2	0	1	1	1	1	157	60.4	24.5	2	0	0	0	0	1	1	1	0	0	0	0	0	0	0	0
470	0	1	63	1	4681	4.33264	5	0	3	2	1	1	165.6	52.9	19.29	2	0	0	0	0	1	1	1	0	0	0	0	0	0	0	0
471	0	1	76	1	4715	3.43403	1	2	1	2	1	1	165	58	21.3	3	1	0	1	0	0	0	0	1	0	1	1	0	0	0	0
472	1	0	85	1	4812	6.15833	0	1	5	3	0	1	147	48	22.21	1	1	0	1	0	1	1	1	0	1	1	0	1	0	0	0
473	1	0	54	0	4833	15.6438	2	1	2	1	1	1	159	49.5	19.58	2	0	0	0	0	0	0	0	0	0	0	0	0	0	0	0
474	0	1	79	1	4890	1.60417	1	0	1	1	1	1	175	72.6	23.71	3	0	0	0	0	1	0	1	0	0	0	0	0	0	0	0
475	0	1	71	0	4898	5.59861	2	0	2	1	1	1	154	66.1	27.87	2	0	0	0	0	1	1	1	0	0	0	0	0	0	0	0
476	1	0	77	1	4967	13.5507	12	5	10	5	0	1	150	50	22.22	1	1	0	1	0	1	0	1	0	0	1	1	0	0	0	0
477	0	1	57	1	4974	2.54583	1	0	0	0	1	1	167	56.6	20.29	2	0	0	0	0	1	1	1	1	0	1	1	0	0	0	0
478	1	0	69	0	4985	3.49653	1	0	1	1	1	1	150.7	57.95	25.52	2	1	0	1	0	0	1	1	0	1	1	1	0	0	0	0
479	0	1	57	0	4998	2.40417	1	0	0	1	1	1	171	76.2	26.06	2	0	0	0	0	1	0	0	0	0	0	0	0	0	0	0
480	0	1	81	0	5030	3.50694	9	2	9	4	0	1	162	43.3	16.5	1	1	0	1	0	0	1	1	0	0	1	1	1	0	0	0
481	0	1	73	1	5095	4.08681	4	3	2	3	0	0	169	65.6	22.97	3	1	0	1	1	1	1	1	1	0	1	1	1	0	0	0
482	1	0	82	1	5098	4.45972	1	0	0	1	1	1	152	52	22.51	1	0	0	0	0	1	1	1	0	0	1	1	0	0	0	0
483	1	0	58	1	5153	9.21319	2	0	2	1	1	1	155	49.4	20.56	1	0	0	0	0	1	0	0	0	0	0	0	0	0	0	0
484	1	0	84	0	5196	5.475	1	0	1	1	1	1	148.6	58.6	26.54	3	0	0	0	0	1	1	0	0	0	0	0	0	0	0	0
485	0	1	61	0	5204	7.38611	0	0	0	0	1	1	162	61.1	23.28	1	0	0	0	0	1	0	0	1	0	0	0	0	0	0	0
486	1	0	63	1	5256	5.64167	1	0	1	1	1	1	152.7	60.3	25.86	3	0	0	0	0	1	0	0	1	0	0	0	0	0	0	0
487	1	0	80	1	5275	6.33681	11	1	4	3	0	1	160	70.9	27.7	1	1	0	1	0	1	0	1	0	0	1	1	0	0	0	0
488	0	1	78	0	5319	7.26458	2	0	1	2	1	1	165	51.1	18.77	1	0	0	0	1	0	0	1	0	0	1	1	0	0	0	0
489	0	1	87	0	5355	10.4479	4	0	2	2	1	1	150	53.2	23.64	1	0	0	0	0	1	0	1	1	0	0	0	0	0	0	0
490	0	1	28	1	5386	10.3014	1	0	1	2	0	1	173	78	26.06	1	0	0	0	1	1	1	0	0	1	1	0	1	0	0	0
491	1	0	71	0	5428	6.23056	2	0	0	1	1	1	153	55.4	23.67	2	0	0	0	0	0	1	1	0	0	1	1	0	0	0	0
492	0	1	84	1	5468	66.2028	6	2	9	5	0	1	175	75	24.49	2	0	0	0	0	0	0	0	0	0	0	0	0	1	1	0
493	0	1	53	0	5486	2.23194	3	0	1	1	1	1	182	83.6	25.24	3	0	0	0	0	1	0	1	1	0	0	0	0	0	0	0
494	1	0	69	1	5487	4.39792	1	0	0	1	1	1	153.1	62.7	26.75	2	0	0	0	0	1	1	1	0	0	0	0	0	0	0	0
495	1	0	52	1	5623	22.3035	2	0	2	1	1	1	155	40	16.65	3	0	0	0	0	0	0	1	1	0	0	0	0	0	0	0
496	0	1	78	0	5640	1.16667	2	0	2	3	0	1	165.2	75.7	27.74	2	0	0	0	0	1	1	1	1	0	1	1	0	0	0	0
497	0	1	48	1	5961	6.56875	0	0	0	1	1	1	182	79.8	24.09	3	0	0	0	1	0	0	1	1	0	0	0	0	0	0	0
498	0	1	38	1	6088	6.43889	27	0	25	5	0	1	176	70	22.6	1	0	0	0	0	1	0	0	0	1	0	0	0	0	0	0
499	1	0	52	1	6341	8.59653	0	0	0	1	1	1	155	48	19.98	2	0	0	0	0	0	0	1	1	0	1	1	0	0	0	0
500	0	1	70	1	6364	9.58056	2	0	2	2	1	1	172	73.8	24.95	2	0	0	0	0	0	0	0	0	1	1	1	0	0	0	0
502	0	1	62	0	6513	6.47708	3	1	2	3	0	1	166.8	66.7	23.97	1	1	0	1	1	0	1	1	1	0	1	1	0	0	0	0
501	0	1	62	1	6513	4.10208	1	0	1	2	1	0	171	63	21.55	3	0	0	0	1	1	0	0	0	0	0	0	0	0	0	0
504	0	1	80	0	6535	5.46181	4	0	1	2	1	1	165	67.2	24.68	1	1	1	0	0	1	0	0	1	0	0	0	0	0	0	0
503	0	1	65	1	6535	7.46181	1	0	1	1	1	1	165	66	24.24	2	0	0	0	0	1	0	0	1	1	0	0	0	0	0	0
505	1	0	76	0	6580	6.59722	1	0	1	1	1	1	157	55	22.31	1	0	0	0	0	1	0	1	0	0	0	0	0	0	0	0
506	1	0	78	1	6582	11.4292	7	0	7	5	0	1	162	55	20.96	2	0	0	0	0	1	0	0	0	1	1	0	1	0	0	0
507	1	0	80	1	6601	29.416	10	5	42	6	0	1	155	65	27.06	1	0	0	0	0	1	0	0	0	0	0	0	0	1	0	0
508	0	1	81	1	6626	6.39861	3	1	2	1	1	1	169.8	75.4	26.15	3	0	0	0	0	0	0	0	1	0	0	0	0	0	0	0
509	1	0	82	0	6651	23.0896	3	2	0	3	0	0	156	52.4	21.53	2	0	0	0	0	1	0	0	0	0	0	0	0	0	0	0
510	0	1	88	1	6726	8.32917	0	2	0	2	1	1	170	77	26.64	2	0	0	0	0	1	1	0	0	0	0	0	0	0	0	0
511	1	0	89	1	6782	7.29028	3	2	2	4	0	1	148	43	19.63	2	0	0	0	0	0	1	0	0	0	0	0	0	0	0	0
512	1	0	75	1	6795	2.53125	0	0	0	0	1	1	160	67	26.17	2	0	0	0	0	0	1	1	0	1	1	1	0	0	0	0
513	1	0	88	1	6860	26.4861	2	0	9	4	0	1	158	54.1	21.67	1	0	0	0	1	1	0	1	0	0	1	1	0	0	0	0
514	1	0	77	1	7000	3.43056	0	0	0	1	1	1	158.2	70	27.97	3	0	0	0	0	0	0	1	0	0	0	0	0	0	0	0
515	1	0	78	1	7166	3.52361	0	1	0	1	1	1	135	52.5	28.81	1	0	0	0	0	1	0	1	0	0	1	1	0	0	0	0
516	0	1	85	1	7198	16.4049	0	0	0	1	1	1	157	51	20.69	1	1	0	1	1	0	0	1	0	0	1	1	0	0	0	0
517	0	1	82	1	7276	8.55139	5	0	2	2	1	1	162	63.7	24.27	3	0	0	0	0	1	0	0	1	0	0	0	0	0	0	0
518	1	0	63	1	7309	7.50764	0	0	0	0	1	1	167.6	61.4	21.86	1	0	0	0	0	1	0	0	0	0	1	1	0	0	0	0
519	1	0	51	1	7381	4.49931	1	0	0	1	1	1	151	73	32.02	3	0	0	0	0	0	1	1	0	0	0	0	0	0	0	0
520	0	1	62	1	7523	7.31736	0	0	0	1	1	1	157	55.8	22.64	3	0	0	0	0	0	0	0	0	0	0	0	0	0	0	0
521	1	0	62	1	7607	5.55069	0	0	0	1	1	1	167.1	90	32.23	2	0	0	0	0	0	0	0	0	0	0	0	0	0	0	0
522	1	0	65	1	7704	9.35833	3	0	3	3	0	1	153.1	52.7	22.48	2	0	0	0	0	1	1	1	0	0	1	1	0	0	0	0
523	1	0	79	1	7705	18.6493	4	0	2	1	1	1	150	68	30.22	3	0	0	0	0	0	0	0	0	0	0	0	0	0	0	0
524	1	0	69	1	7841	8.22153	0	0	0	1	1	1	162	64	24.39	2	0	0	0	0	0	0	0	1	0	0	0	0	0	0	0
525	1	0	70	0	7989	4.57708	3	0	2	3	0	1	159	45.1	17.84	1	0	0	0	0	1	0	1	0	0	0	0	0	0	0	0
526	1	0	79	1	8050	18.3681	13	0	8	3	0	1	149	56.9	25.63	3	1	0	1	1	1	1	1	0	1	1	1	1	0	0	0
527	0	1	70	1	8107	5.49514	3	0	0	1	1	1	163.8	65.05	24.24	3	0	0	0	0	1	0	0	1	0	0	0	0	0	0	0
528	0	1	76	1	8127	9.35625	20	4	20	4	0	1	167	70.4	25.24	3	1	1	1	0	1	0	1	0	0	1	1	0	0	0	0
529	1	0	78	1	8145	13.3854	1	0	1	2	1	1	155	68	28.3	3	0	0	0	0	1	0	0	0	0	0	0	0	0	0	0
530	1	0	23	1	8166	3.32917	3	0	1	1	1	1	156	71.9	29.54	2	1	0	1	0	0	0	0	0	0	0	0	0	0	0	0
531	0	1	75	0	8233	8.19931	4	0	0	0	1	1	167	71	25.46	2	0	0	0	1	0	0	1	0	0	1	1	0	0	0	0
532	0	1	71	1	8413	5.44931	3	0	3	3	0	1	168	65.8	23.31	2	1	0	1	0	1	0	1	1	0	1	1	0	0	0	0
533	0	1	75	1	8598	15.3618	0	0	0	1	1	1	160.2	78.6	30.63	1	0	0	0	0	1	0	1	0	0	1	1	0	1	1	0
534	0	1	73	1	8800	6.55556	2	0	2	4	0	1		58.4		1	0	0	0	0	0	0	0	0	0	0	0	0	0	0	0
535	1	0	48	1	8831	5.28403	1	0	1	1	1	1	175	88	28.73	1	1	0	1	0	1	0	0	0	0	1	1	0	0	0	0
536	1	0	74	1	9482	4.41528	1	0	1	1	1	1	159.2	62.2	24.54	1	0	0	0	0	0	0	0	1	0	0	0	0	0	0	0
537	1	0	66	1	9492	6.40833	0	0	0	1	1	1	158	59	23.63	2	0	0	0	0	0	0	0	0	0	0	0	0	0	0	0
538	0	1	52	1	9544	24.3722	4	0	8	5	0	1	178	81.6	25.75	3	0	0	0	0	1	1	0	1	0	0	0	0	0	0	0
539	0	1	70	1	9620	5.31944	0	0	0	1	1	1	157	61	24.75	1	0	0	0	0	1	0	0	0	0	0	0	0	0	0	0
